# Supplementary material for: Elafin promotes tumour metastasis and attenuates the anti-metastatic effects of erlotinib via binding to EGFR in hepatocellular carcinoma
Source: J Exp Clin Cancer Res. 2021 Mar 26;40:113. doi: 10.1186/s13046-021-01904-y (PMC7995733; doi:10.1186/s13046-021-01904-y)
Supplement: Supplementary file 1 — Additional file 1. Supplementary Materials and Methods. [file 13046_2021_1904_MOESM1_ESM.zip]

Archive with 4 entries (4 files):
- Supplementary Figure Legends_ESM.docx
- Supplementary Materials and Methods._ESM.docx
- Supplementary Tables._ESM.docx
- Supplementary Figures._ESM.pdf
